# Supplementary material for: Sertm2 is a conserved micropeptide that promotes GDNF-mediated motor neuron subtype specification
Source: EMBO Rep. 2025 Mar 19;26(8):2013–43. doi: 10.1038/s44319-025-00400-0 (PMC12018958; doi:10.1038/s44319-025-00400-0)
Supplement: Supplementary file 4 — Movie EV2 [file 44319_2025_400_MOESM4_ESM.zip]

Archive with 8 entries (7 files):
- EMBOR-2024-60252_Movie EV2/
- __MACOSX/._EMBOR-2024-60252_Movie EV2
- EMBOR-2024-60252_Movie EV2/.DS_Store
- __MACOSX/EMBOR-2024-60252_Movie EV2/._.DS_Store
- EMBOR-2024-60252_Movie EV2/Movie EV2_Treadmill_test_P30.mp4
- __MACOSX/EMBOR-2024-60252_Movie EV2/._Movie EV2_Treadmill_test_P30.mp4
- EMBOR-2024-60252_Movie EV2/Movie EV2.rtf
- __MACOSX/EMBOR-2024-60252_Movie EV2/._Movie EV2.rtf
